# Supplementary material for: Changes in brain Glx in depressed bipolar patients treated with lamotrigine: A proton MRS study
Source: J Affect Disord. 2019 Mar 1;246:418–21. doi: 10.1016/j.jad.2018.12.092 (PMC6368663; doi:10.1016/j.jad.2018.12.092)
Supplement: Supplementary file 1 [file mmc1.zip › Data Profile.xml]

<?xml version="1.0" encoding="UTF-8" standalone="no"?><data:data><datasets><author>beata.godlewska@psych.ox.ac.uk</author><type>0</type><dataset><value>1</value><reason>Data will be made available on request</reason><comments/></dataset></datasets></data:data>
